# Supplementary material for: Thitarodes shambalaensis sp. nov. (Lepidoptera, Hepialidae): a new host of the caterpillar fungus Ophiocordyceps sinensis supported by genome-wide SNP data
Source: Zookeys. 2019 Nov 4;885:89–113. doi: 10.3897/zookeys.885.34638 (PMC6848235; doi:10.3897/zookeys.885.34638)
Supplement: XML Treatment for Thitarodes shambalaensis [file zookeys.885.34638-treatment1.xml]

<!DOCTYPE tp:taxon-treatment
  PUBLIC "-//TaxonX//DTD Taxonomic Treatment Publishing DTD v0 20100105//EN" "tax-treatment-NSO.dtd">
<tp:taxon-treatment xmlns:tp="http://www.plazi.org/taxpub"><tp:treatment-meta><kwd-group><label>Taxon classification</label><kwd><named-content xmlns:xlink="http://www.w3.org/1999/xlink" content-type="kingdom">Animalia</named-content></kwd><kwd><named-content xmlns:xlink="http://www.w3.org/1999/xlink" content-type="order">Lepidoptera</named-content></kwd><kwd><named-content xmlns:xlink="http://www.w3.org/1999/xlink" content-type="family">Hepialidae</named-content></kwd></kwd-group><mixed-citation publication-type="journal"><person-group><name><surname>Wang</surname><given-names>Zhengyang</given-names></name><name><surname>Zhuang</surname><given-names>Hailing</given-names></name><name><surname>Wang</surname><given-names>Min</given-names></name><name><surname>Pierce</surname><given-names>Naomi E.</given-names></name></person-group><article-title><italic><tp:taxon-name><tp:taxon-name-part taxon-name-part-type="genus" reg="Thitarodes">Thitarodes</tp:taxon-name-part> <tp:taxon-name-part taxon-name-part-type="species" reg="shambalaensis">shambalaensis</tp:taxon-name-part></tp:taxon-name></italic> sp. nov. (<tp:taxon-name><tp:taxon-name-part taxon-name-part-type="order">Lepidoptera</tp:taxon-name-part></tp:taxon-name>, <tp:taxon-name><tp:taxon-name-part taxon-name-part-type="family">Hepialidae</tp:taxon-name-part></tp:taxon-name>): a new host of the caterpillar fungus <italic><tp:taxon-name><tp:taxon-name-part taxon-name-part-type="genus" reg="Ophiocordyceps">Ophiocordyceps</tp:taxon-name-part> <tp:taxon-name-part taxon-name-part-type="species" reg="sinensis">sinensis</tp:taxon-name-part></tp:taxon-name></italic> supported by genome-wide SNP data</article-title><source>Zookeys</source><day>04</day><month>11</month><year>2019</year><volume>885</volume><fpage>89</fpage><lpage>113</lpage><pub-id pub-id-type="doi">10.3897/zookeys.885.34638</pub-id></mixed-citation></tp:treatment-meta><tp:nomenclature><tp:taxon-name><object-id xmlns:xlink="http://www.w3.org/1999/xlink" content-type="arpha" xlink:type="simple">FF2E126C-37A0-56E8-8512-31A1FEA7C6DE</object-id>
            <tp:taxon-name-part taxon-name-part-type="genus" reg="Thitarodes">Thitarodes</tp:taxon-name-part>
            <tp:taxon-name-part taxon-name-part-type="species" reg="shambalaensis">shambalaensis</tp:taxon-name-part>
            <object-id xmlns:xlink="http://www.w3.org/1999/xlink" content-type="zoobank" xlink:type="simple">http://zoobank.org/DADDC567-C706-4857-800A-B736C4719774</object-id>
          </tp:taxon-name><tp:taxon-status xmlns:xlink="http://www.w3.org/1999/xlink" xlink:type="simple">sp. nov.</tp:taxon-status><xref ref-type="fig" rid="F1">Figs 1</xref><xref ref-type="fig" rid="F2">, 2</xref><xref ref-type="fig" rid="F3">, 3</xref><xref ref-type="fig" rid="F4">, 4</xref><xref ref-type="fig" rid="F5">, 5</xref></tp:nomenclature><tp:treatment-sec sec-type="type material" id="SECID0EHNAE"><title>Type material.</title><p><bold><italic>Holotype</italic></bold>: CHINA • ♂; Mt. Gongga, Luding county, at the head of Yanzigou valley (燕子沟), Yangliuping habitat (杨柳坪); <named-content xmlns:xlink="http://www.w3.org/1999/xlink" content-type="dwc:verbatimCoordinates" xlink:type="simple"><named-content content-type="geo-json" specific-use="{&#34;type&#34;:&#34;Point&#34;,&#34;coordinates&#34;:[101.892289,29.684039]}" id="NCID0EVNAE" xlink:type="simple">29°41'2.54"N, 101°53'32.24"E</named-content></named-content>; alt. 3892 m; 25–30 Jun. 2016; H. Zuo leg.; <ext-link xmlns:xlink="http://www.w3.org/1999/xlink" ext-link-type="gen" xlink:href="MK226958" xlink:type="simple">MK226958</ext-link>; Sichuan Plant Quarantine Station.</p><p><bold><italic>Paratypes</italic></bold>: CHINA • 2 ♂; same collection data as for holotype • 2 ♂; Mt. Gongga, Luding county, at the head of Yanzigou valley (燕子沟), Haizidang habitat (海子凼); <named-content xmlns:xlink="http://www.w3.org/1999/xlink" content-type="dwc:verbatimCoordinates" xlink:type="simple"><named-content content-type="geo-json" specific-use="{&#34;type&#34;:&#34;Point&#34;,&#34;coordinates&#34;:[101.896736,29.671439]}" id="NCID0EJOAE" xlink:type="simple">29°40'17.18"N, 101°53'48.25"E</named-content></named-content>; alt. 3977 m; 25–30 Jun. 2016; H. Zuo leg. • 2 ♀; same collection data as for holotype.</p></tp:treatment-sec><tp:treatment-sec sec-type="etymology" id="SECID0EOOAE"><title>Etymology.</title><p>From the Sanskrit word शम्भल (Shambala). In Hindu and Tibetan Buddhist tradition, the term refers to a mythical kingdom hidden in the snow mountains. The name refers to the magnificence of the species’ alpine habitat under Mt. Gongga.</p></tp:treatment-sec><tp:treatment-sec sec-type="description" id="SECID0ETOAE"><title>Description</title><p>(based on Holotype). <bold><italic>General</italic>.</bold> In resting position, forewings fold perpendicular above the sagittal plane of the body and abdomen, completely covering the hindwings. The apex and termen of the two forewings contact each other, while the costa of each forewing extends from the tegula, forming an isosceles. Setae above the thorax form a triangular patch. Wingspan: 44.0 mm (mean = 41.2 mm, SD = 3.5, <italic>N</italic> = 6). Forewing length: 19.6 mm (mean = 19.2 mm, SD = 1.6, <italic>N</italic> = 6), width: 9.9 mm (mean = 9.9 mm, SD = 0.6, <italic>N</italic> = 6). Hindwing length: 16.9 mm (mean = 16.5 mm, SD = 0.8, <italic>N</italic> = 6), width: 12.25 mm (mean = 11.7 mm, SD = 0.9, <italic>N</italic> = 6). Body length: 15.3 mm (mean = 14.7 mm, SD = 1.1, <italic>N</italic> = 6). Thorax width: 3.7 mm (mean = 3.6 mm, SD = 0.2, <italic>N</italic> = 6).</p><fig id="F1" position="float" orientation="portrait"><object-id xmlns:xlink="http://www.w3.org/1999/xlink" content-type="doi" xlink:type="simple">10.3897/zookeys.885.34638.figure1</object-id><object-id xmlns:xlink="http://www.w3.org/1999/xlink" content-type="arpha" xlink:type="simple">F71355BE-A202-53D5-96EA-FEAD79C91D23</object-id><label>Figure 1.</label><caption><p><italic><tp:taxon-name><tp:taxon-name-part taxon-name-part-type="genus" reg="Thitarodes">Thitarodes</tp:taxon-name-part> <tp:taxon-name-part taxon-name-part-type="species" reg="shambalaensis">shambalaensis</tp:taxon-name-part></tp:taxon-name></italic> sp. nov. <bold>A</bold> holotype, male, dorsal view <bold>B</bold> paratype, female, dorsal view <bold>C</bold> holotype, male, ventral view <bold>D</bold> paratype, female, dorsal view <bold>E</bold> resting position in habitat (photograph credit Hua Zhang). Scale bar: 1 cm.</p></caption><graphic xmlns:xlink="http://www.w3.org/1999/xlink" xlink:href="zookeys-885-089-g001.jpg" position="float" orientation="portrait" xlink:type="simple" id="oo_352691.jpg"><uri content-type="original_file" xlink:type="simple">https://binary.pensoft.net/fig/352691</uri></graphic></fig><fig id="F2" position="float" orientation="portrait"><object-id xmlns:xlink="http://www.w3.org/1999/xlink" content-type="doi" xlink:type="simple">10.3897/zookeys.885.34638.figure2</object-id><object-id xmlns:xlink="http://www.w3.org/1999/xlink" content-type="arpha" xlink:type="simple">4BDCF5F4-8EB2-5166-B05C-99A22CC5F869</object-id><label>Figure 2.</label><caption><p><bold>A</bold> Natural habitat of <italic><tp:taxon-name><tp:taxon-name-part taxon-name-part-type="genus" reg="Thitarodes">Thitarodes</tp:taxon-name-part> <tp:taxon-name-part taxon-name-part-type="species" reg="shambalaensis">shambalaensis</tp:taxon-name-part></tp:taxon-name></italic> sp. nov. at Yanzigou glacier entrance point, Mt. Gongga, Sichuan, China (photograph credit Meng Li, May 2018) <bold>B</bold> disturbed habitat of <italic><tp:taxon-name><tp:taxon-name-part taxon-name-part-type="genus" reg="Thitarodes">Thitarodes</tp:taxon-name-part> <tp:taxon-name-part taxon-name-part-type="species" reg="shambalaensis">shambalaensis</tp:taxon-name-part></tp:taxon-name></italic> sp. nov. due to excavation of <italic><tp:taxon-name><tp:taxon-name-part taxon-name-part-type="genus" reg="Thitarodes">T.</tp:taxon-name-part> <tp:taxon-name-part taxon-name-part-type="species" reg="shambalaensis">shambalaensis</tp:taxon-name-part></tp:taxon-name></italic> pupae, at Haizidang, Yanzigou glacier (photograph credit Wenbin Ju, May 2019).</p></caption><graphic xmlns:xlink="http://www.w3.org/1999/xlink" xlink:href="zookeys-885-089-g002.jpg" position="float" orientation="portrait" xlink:type="simple" id="oo_352692.jpg"><uri content-type="original_file" xlink:type="simple">https://binary.pensoft.net/fig/352692</uri></graphic></fig><p><bold><italic>Head</italic>.</bold> Antenna (Fig. <xref ref-type="fig" rid="F3">3B</xref>) with 24 annular segments, rust brown, filiform, apical segment acute, surrounded by ocherous setae at base. Black compound eyes. Labial palps (Fig. <xref ref-type="fig" rid="F3">3C</xref>) short and hidden under dense setae, two-segmented and fused at the base. Other mouthparts absent.</p><fig id="F3" position="float" orientation="portrait"><object-id xmlns:xlink="http://www.w3.org/1999/xlink" content-type="doi" xlink:type="simple">10.3897/zookeys.885.34638.figure3</object-id><object-id xmlns:xlink="http://www.w3.org/1999/xlink" content-type="arpha" xlink:type="simple">C7BEC11C-7B03-5250-BB8C-C6E7E8376D06</object-id><label>Figure 3.</label><caption><p><italic><tp:taxon-name><tp:taxon-name-part taxon-name-part-type="genus" reg="Thitarodes">Thitarodes</tp:taxon-name-part> <tp:taxon-name-part taxon-name-part-type="species" reg="shambalaensis">shambalaensis</tp:taxon-name-part></tp:taxon-name></italic> sp. nov. <bold>A</bold> forewing (up) and hindwing (bottom) venation from dorsal view <bold>B</bold> antenna, front view <bold>C</bold> labial palp, caudal view, covered under setae. Scale bar: 1 mm.</p></caption><graphic xmlns:xlink="http://www.w3.org/1999/xlink" xlink:href="zookeys-885-089-g003.jpg" position="float" orientation="portrait" xlink:type="simple" id="oo_352693.jpg"><uri content-type="original_file" xlink:type="simple">https://binary.pensoft.net/fig/352693</uri></graphic></fig><p><bold><italic>Body</italic>.</bold> Red-brown. Dense ocherous and yellow setae on thorax. Red and black setae on lateral, ventral and caudal side of the abdomen.</p><p><bold><italic>Legs</italic>.</bold> Fig. <xref ref-type="fig" rid="F5">5</xref>. All legs setose. Aerolium present on all legs. Foreleg with tibial epiphysis. Hindleg tibia broad and covered with scent-scales.</p><p><bold><italic>Wings</italic>.</bold> Fig. <xref ref-type="fig" rid="F3">3A</xref>. Jugum present. Forewing grey, with scattered dark brown spots and pale ocherous border. Alternating dark spots on forewing terminal margin. Costa straight. Sc unbranched. R almost parallel to Rs1 + 2. Apex of curvature occurs between Rs1 and Rs2. Rs1 and Rs2 stalked. Rs3 and Rs4 stalked. First half of Rs3 runs parallel to Rs1 + Rs2. R-M weak but visible, concave towards outer margin, reaching Rs4 distal to the bifurcation of Rs3 and Rs4. On forewing two crossveins between CuP and A with basal crossvein almost opposite CuP-CuA2 crossvein, distal crossvein near terminus of CuP. Single crossvein between CuP and CuA2. Vein A reaches dorsum margin. Hindwing grey to transparent; ocherous color on fringe. Venation similar to forewing except both A and CuP reach dorsum margin.</p><p><bold><italic>Male genitalia</italic>.</bold> Fig. <xref ref-type="fig" rid="F4">4A–C</xref>. From ventral view, a pair of pseudotegumina form an equilateral triangle, with the apex of the triangle pointing ventrally. Dorsal margins of the pseudotegumina flat. Pseudotegumenal arm is strongly sclerotized, distally forming a fan-shaped sclerotized apex, with minute teeth on the lateral margin. Valvae setose, distally lobate, with a shallow longitudinal groove. Base of valve with prominent hook, heavily sclerotized, projecting disto-medially. Saccus forms a median lobe projecting ventrally.</p><p><bold><italic>Female genitalia</italic></bold> (based on paratype). Fig. <xref ref-type="fig" rid="F4">4D</xref>. Dorsal plate (tergum IX) dorsally convex to either side of median, setose. Lateral margins dorsally concave with inner edge, with a triangular projection near base of anal sclerites. Anal sclerites subrectangular with rounded margins. Antevaginalis broad with central lobe subdivided into two dorsally rounded knobs, central lobe setose.</p><fig id="F4" position="float" orientation="portrait"><object-id xmlns:xlink="http://www.w3.org/1999/xlink" content-type="doi" xlink:type="simple">10.3897/zookeys.885.34638.figure4</object-id><object-id xmlns:xlink="http://www.w3.org/1999/xlink" content-type="arpha" xlink:type="simple">D75478E0-4AEC-5404-86CB-AB32F18D6A79</object-id><label>Figure 4.</label><caption><p><italic><tp:taxon-name><tp:taxon-name-part taxon-name-part-type="genus" reg="Thitarodes">Thitarodes</tp:taxon-name-part> <tp:taxon-name-part taxon-name-part-type="species" reg="shambalaensis">shambalaensis</tp:taxon-name-part></tp:taxon-name></italic> sp. nov. <bold>A</bold> male genitalia from holotype, ventral view <bold>B</bold> valva, caudal view <bold>C</bold> pseudotegumen, lateral view <bold>D</bold> female genitalia from paratype. Scale bar: 1 mm.</p></caption><graphic xmlns:xlink="http://www.w3.org/1999/xlink" xlink:href="zookeys-885-089-g004.jpg" position="float" orientation="portrait" xlink:type="simple" id="oo_352694.jpg"><uri content-type="original_file" xlink:type="simple">https://binary.pensoft.net/fig/352694</uri></graphic></fig><fig id="F5" position="float" orientation="portrait"><object-id xmlns:xlink="http://www.w3.org/1999/xlink" content-type="doi" xlink:type="simple">10.3897/zookeys.885.34638.figure5</object-id><object-id xmlns:xlink="http://www.w3.org/1999/xlink" content-type="arpha" xlink:type="simple">BA27E98A-0C05-5DD4-BD9F-A3AA2DC13FF0</object-id><label>Figure 5.</label><caption><p><italic><tp:taxon-name><tp:taxon-name-part taxon-name-part-type="genus" reg="Thitarodes">Thitarodes</tp:taxon-name-part> <tp:taxon-name-part taxon-name-part-type="species" reg="shambalaensis">shambalaensis</tp:taxon-name-part></tp:taxon-name></italic> sp. nov. Foreleg (left), midleg (middle), hindleg (right) with each aerolium enlarged in black rectangles. Scale bar: 1 mm.</p></caption><graphic xmlns:xlink="http://www.w3.org/1999/xlink" xlink:href="zookeys-885-089-g005.jpg" position="float" orientation="portrait" xlink:type="simple" id="oo_352695.jpg"><uri content-type="original_file" xlink:type="simple">https://binary.pensoft.net/fig/352695</uri></graphic></fig></tp:treatment-sec><tp:treatment-sec sec-type="diagnosis" id="SECID0EXWAE"><title>Diagnosis.</title><p>This species has no distinct external sexual dimorphism. Male pseudotegumen triangular with heavily sclerotized pseudotegumenal arms. Pseudotegumenal arms fan-shaped. Valva densely haired with sclerotized, hook-like apex. Venation of <italic><tp:taxon-name><tp:taxon-name-part taxon-name-part-type="genus" reg="Thitarodes">T.</tp:taxon-name-part> <tp:taxon-name-part taxon-name-part-type="species" reg="shambalaensis">shambalaensis</tp:taxon-name-part></tp:taxon-name></italic> is similar to that of <italic><tp:taxon-name><tp:taxon-name-part taxon-name-part-type="genus" reg="Thitarodes">T.</tp:taxon-name-part> <tp:taxon-name-part taxon-name-part-type="species" reg="namnai">namnai</tp:taxon-name-part></tp:taxon-name></italic> Maczey, 2010 in Nepal, but in <italic><tp:taxon-name><tp:taxon-name-part taxon-name-part-type="genus" reg="Thitarodes">T.</tp:taxon-name-part> <tp:taxon-name-part taxon-name-part-type="species" reg="shambalaensis">shambalaensis</tp:taxon-name-part></tp:taxon-name></italic> both A and CuP reach dorsum margin on the hindwing. <italic><tp:taxon-name><tp:taxon-name-part taxon-name-part-type="genus" reg="Thitarodes">Thitarodes</tp:taxon-name-part> <tp:taxon-name-part taxon-name-part-type="species" reg="markamensis">markamensis</tp:taxon-name-part></tp:taxon-name></italic> (Liang, Li &amp; Shen, 1992) has also reached the degree of heavy sclerotization on the pseudotegumenal arms, but the two species can be distinguished by differences in venation (where MR furcation in <italic><tp:taxon-name><tp:taxon-name-part taxon-name-part-type="genus" reg="Thitarodes">T.</tp:taxon-name-part> <tp:taxon-name-part taxon-name-part-type="species" reg="shambalaensis">shambalaensis</tp:taxon-name-part></tp:taxon-name></italic> is distal to the furcation Rs3 and Rs4) and an inflation on the posterior margin of the saccus. Sclerotization at the ventral base of the valvae with a spinal projection is also present in other species of <italic><tp:taxon-name><tp:taxon-name-part taxon-name-part-type="genus" reg="Thitarodes">Thitarodes</tp:taxon-name-part></tp:taxon-name></italic>, such as in <italic><tp:taxon-name><tp:taxon-name-part taxon-name-part-type="genus" reg="Thitarodes">T.</tp:taxon-name-part> <tp:taxon-name-part taxon-name-part-type="species" reg="jiachaensis">jiachaensis</tp:taxon-name-part></tp:taxon-name></italic> Zou, 2011 and <italic><tp:taxon-name><tp:taxon-name-part taxon-name-part-type="genus" reg="Thitarodes">T.</tp:taxon-name-part> <tp:taxon-name-part taxon-name-part-type="species" reg="sejilaensis">sejilaensis</tp:taxon-name-part></tp:taxon-name></italic> Zou, 2011, but the spinal projection is less curved and the setose lobe of the dorsal side of the valvae is more elongated in <italic><tp:taxon-name><tp:taxon-name-part taxon-name-part-type="genus" reg="Thitarodes">T.</tp:taxon-name-part> <tp:taxon-name-part taxon-name-part-type="species" reg="shambalaensis">shambalaensis</tp:taxon-name-part></tp:taxon-name></italic>.</p><fig id="F6" position="float" orientation="portrait"><object-id xmlns:xlink="http://www.w3.org/1999/xlink" content-type="doi" xlink:type="simple">10.3897/zookeys.885.34638.figure6</object-id><object-id xmlns:xlink="http://www.w3.org/1999/xlink" content-type="arpha" xlink:type="simple">A02DB6C4-AF2D-575C-B05A-C2B8A2BC4E31</object-id><label>Figure 6.</label><caption><p>Diagnostic character of <italic><tp:taxon-name><tp:taxon-name-part taxon-name-part-type="genus" reg="Thitarodes">Thitarodes</tp:taxon-name-part> <tp:taxon-name-part taxon-name-part-type="species" reg="shambalaensis">shambalaensis</tp:taxon-name-part></tp:taxon-name></italic> sp. nov. in forewing venation in comparison to other species of <italic><tp:taxon-name><tp:taxon-name-part taxon-name-part-type="genus" reg="Thitarodes">Thitarodes</tp:taxon-name-part></tp:taxon-name></italic>. Scale bar: 1 mm.</p></caption><graphic xmlns:xlink="http://www.w3.org/1999/xlink" xlink:href="zookeys-885-089-g006.jpg" position="float" orientation="portrait" xlink:type="simple" id="oo_352696.jpg"><uri content-type="original_file" xlink:type="simple">https://binary.pensoft.net/fig/352696</uri></graphic></fig></tp:treatment-sec><tp:treatment-sec sec-type="remarks" id="SECID0E21AE"><title>Remarks.</title><p>With the exception of those by <xref ref-type="bibr" rid="B36">Ueda (2000)</xref>, descriptions of <italic><tp:taxon-name><tp:taxon-name-part taxon-name-part-type="genus" reg="Thitarodes">Thitarodes</tp:taxon-name-part></tp:taxon-name></italic> species rarely include an illustration of the labial palp. Mouthparts are often difficult to observe and sometimes reduced (or absent) in <italic><tp:taxon-name><tp:taxon-name-part taxon-name-part-type="genus" reg="Thitarodes">Thitarodes</tp:taxon-name-part></tp:taxon-name></italic>, yet when illustrated, have always shown notable differences between species (Fig. <xref ref-type="fig" rid="F7">7A</xref>). We encourage in future description of species in <italic><tp:taxon-name><tp:taxon-name-part taxon-name-part-type="genus" reg="Thitarodes">Thitarodes</tp:taxon-name-part></tp:taxon-name></italic> to include an illustration of the labial palps, as it might serve as a trait useful in resolving clade relationships within the genus.</p><fig id="F7" position="float" orientation="portrait"><object-id xmlns:xlink="http://www.w3.org/1999/xlink" content-type="doi" xlink:type="simple">10.3897/zookeys.885.34638.figure7</object-id><object-id xmlns:xlink="http://www.w3.org/1999/xlink" content-type="arpha" xlink:type="simple">11CF88B3-FFFD-5496-B2CA-8DBC201AE01D</object-id><label>Figure 7.</label><caption><p>Diagnostic characters of <italic><tp:taxon-name><tp:taxon-name-part taxon-name-part-type="genus" reg="Thitarodes">Thitarodes</tp:taxon-name-part> <tp:taxon-name-part taxon-name-part-type="species" reg="shambalaensis">shambalaensis</tp:taxon-name-part></tp:taxon-name></italic> sp. nov. in comparison to other species of <italic><tp:taxon-name><tp:taxon-name-part taxon-name-part-type="genus" reg="Thitarodes">Thitarodes</tp:taxon-name-part></tp:taxon-name></italic><bold>A</bold> labial palp <bold>B</bold> valva <bold>C</bold> pseudotegumen. Scale bar: 1 mm.</p></caption><graphic xmlns:xlink="http://www.w3.org/1999/xlink" xlink:href="zookeys-885-089-g007.jpg" position="float" orientation="portrait" xlink:type="simple" id="oo_352697.jpg"><uri content-type="original_file" xlink:type="simple">https://binary.pensoft.net/fig/352697</uri></graphic></fig></tp:treatment-sec><tp:treatment-sec sec-type="phenology" id="SECID0ED4AE"><title>Phenology.</title><p>Late instar larvae, sometimes already infected by <italic><tp:taxon-name><tp:taxon-name-part taxon-name-part-type="genus" reg="Ophiocordyceps">O.</tp:taxon-name-part> <tp:taxon-name-part taxon-name-part-type="species" reg="sinensis">sinensis</tp:taxon-name-part></tp:taxon-name></italic>, can be found as early as mid-May, about 30 cm under soil. Pupae can be found starting early June in soil. Adults appear in a week in late June.</p></tp:treatment-sec><tp:treatment-sec sec-type="ecology" id="SECID0EU4AE"><title>Ecology.</title><p>The species is found in several high elevation (3400–3800 m) alpine grassland along the glaciers of eastern Mt. Gongga (Fig. <xref ref-type="fig" rid="F2">2</xref>). Larvae are ground-boring generalist plant root eaters. Common flowering plants in in the grassland include <italic><tp:taxon-name><tp:taxon-name-part taxon-name-part-type="genus" reg="Saxifraga">Saxifraga</tp:taxon-name-part></tp:taxon-name></italic>, <italic><tp:taxon-name><tp:taxon-name-part taxon-name-part-type="genus" reg="Rhodiola">Rhodiola</tp:taxon-name-part></tp:taxon-name></italic>, <italic><tp:taxon-name><tp:taxon-name-part taxon-name-part-type="genus" reg="Polygonum">Polygonum</tp:taxon-name-part></tp:taxon-name></italic>, <italic><tp:taxon-name><tp:taxon-name-part taxon-name-part-type="genus" reg="Corydalis">Corydalis</tp:taxon-name-part></tp:taxon-name></italic>, <italic><tp:taxon-name><tp:taxon-name-part taxon-name-part-type="genus" reg="Primula">Primula</tp:taxon-name-part></tp:taxon-name></italic>, <italic><tp:taxon-name><tp:taxon-name-part taxon-name-part-type="genus" reg="Potentilla">Potentilla</tp:taxon-name-part></tp:taxon-name></italic> and <italic><tp:taxon-name><tp:taxon-name-part taxon-name-part-type="genus" reg="Anemone">Anemone</tp:taxon-name-part></tp:taxon-name></italic>; <italic><tp:taxon-name><tp:taxon-name-part taxon-name-part-type="genus" reg="Salix">Salix</tp:taxon-name-part></tp:taxon-name></italic> and <italic><tp:taxon-name><tp:taxon-name-part taxon-name-part-type="genus" reg="Rhododendron">Rhododendron</tp:taxon-name-part></tp:taxon-name></italic> bushes are also present. Adults are not attracted by light and no mating flight has been observed.</p></tp:treatment-sec><tp:treatment-sec sec-type="Conservation threat" id="SECID0E46AE"><title>Conservation threat.</title><p>The species is the host of <italic><tp:taxon-name><tp:taxon-name-part taxon-name-part-type="genus" reg="Ophiocordyceps">O.</tp:taxon-name-part> <tp:taxon-name-part taxon-name-part-type="species" reg="sinensis">sinensis</tp:taxon-name-part></tp:taxon-name></italic>. Caterpillar fungus collection has for decades provided income for local people in eastern Mt. Gongga. The traditional method of collection has not had a discernible impact on populations of <italic><tp:taxon-name><tp:taxon-name-part taxon-name-part-type="genus" reg="Thitarodes">T.</tp:taxon-name-part> <tp:taxon-name-part taxon-name-part-type="species" reg="shambalaensis">shambalaensis</tp:taxon-name-part></tp:taxon-name></italic>, but since 2016, medical pharmaceutical companies have begun buying <italic><tp:taxon-name><tp:taxon-name-part taxon-name-part-type="genus" reg="Thitarodes">T.</tp:taxon-name-part> <tp:taxon-name-part taxon-name-part-type="species" reg="shambalaensis">shambalaensis</tp:taxon-name-part></tp:taxon-name></italic> pupae from local people for a commercial caterpillar fungus farming project. Many <italic><tp:taxon-name><tp:taxon-name-part taxon-name-part-type="genus" reg="Thitarodes">T.</tp:taxon-name-part> <tp:taxon-name-part taxon-name-part-type="species" reg="shambalaensis">shambalaensis</tp:taxon-name-part></tp:taxon-name></italic> pupae have been excavated from their habitat each year, sold and transferred to commercial breeding stations. Local people have expressed concern at such habitat exploitation. When we visited the Haizidang habitat in 2019, this alpine grassland had been completely uprooted due to pupae excavation (Fig. <xref ref-type="fig" rid="F2">2B</xref>).</p></tp:treatment-sec><ref-list><ref id="B36"><mixed-citation xmlns:xlink="http://www.w3.org/1999/xlink" xlink:type="simple"><person-group><name name-style="western"><surname>Ueda</surname><given-names>K</given-names></name></person-group> (<year>2000</year>) <article-title><tp:taxon-name><tp:taxon-name-part taxon-name-part-type="family">Hepialidae</tp:taxon-name-part></tp:taxon-name> of Nepal (Moths of Nepal volume 6).</article-title><source>Tinea</source><volume>16</volume>: <fpage>70</fpage>–<lpage>93</lpage>.</mixed-citation></ref></ref-list></tp:taxon-treatment>
