# Supplementary material for: Thitarodes shambalaensis sp. nov. (Lepidoptera, Hepialidae): a new host of the caterpillar fungus Ophiocordyceps sinensis supported by genome-wide SNP data
Source: Zookeys. 2019 Nov 4;885:89–113. doi: 10.3897/zookeys.885.34638 (PMC6848235; doi:10.3897/zookeys.885.34638)
Supplement: Supplementary material 1 [file zookeys-885-089-s001.xlsx]

## Sheet: Sheet 1 - Supplementary Table 1
Supplementary Table 1. Sequences used in Fig. 9A.
Name in Tree	Published name	Genbank Number	Voucher number (for this study)	Fragment sequenced	Sample collected location (for this study)	Note
Phassus sp. (outgroup)	Phassus sp.	HQ972133		CO1
Oxycanus aedesim(outgroup)	Oxycanus aedesim	JF840486		CO1
Napialus hunanensis (outgroup)	Napialus hunanensis	NC_024424		Mitogenome
Thitarodes xiaojinensis	Hepialus xiaojinensis	KT834973		Mitogenome
Thitarodes gonggaensis	Thitarodes gonggaensis	KP718817		Mitogenome
Thitarodes pui	Thitarodes pui	KF908880		Mitogenome
Thitarodes renzhiensis	Thitarodes renzhiensis	HM744694		Mitogenome
Thitarodes yunnanensis	Ahamus yunnanensis	HM744695		Mitogenome
Thitarodes sejilaensis	Thitarodes sejilaensis	KU053201.1		Mitogenome
Thitarodes jiachaensis	Thitarodes jiachaensis			CO1		Guren Zhang per comm
Thitarodes jianchuanensis	Thitarodes jianchuanensis			CO1		Guren Zhang per comm
Thitarodes namensis	Thitarodes namensis			CO1		Guren Zhang per comm
T.sp	T.sp	MK226960	GBG-01-1	CO1	Gangbogeng Valley, low altitude habitat. 29°47’16.92”N, 102° 1'54.41"E
			GBG-01-5	CO1
			GBG-01-4	CO1
			GBG-01-6	CO1
T.gonggaensis	T.gonggaensis		YJG-02-1	CO1	Yajiageng. 29°53’53.12”N, 102° 0'37.87"E
			YJG-02-2	CO1
			YJG-02-6	CO1
			YJG-02-3	CO1
			YJG-02-5	CO1
		MK226959	YJG-02-4	CO1
T.shambalaensis	T.shambalaensis		GBG-02-1	CO1	Gangbogeng Valley, high altitude habitat. 29°47’18.44”N,102° 1'21.88"E
			GBG-02-2	CO1	Gangbogeng Valley, high altitude habitat. 29°47’18.44”N,102° 1'21.88"E
			YZG-YLP-3	CO1	Yanzigou Valley. Yangliuping habitat. 29°41’2.85"N,101°53'32.24"E
			YZG-02-7	CO1	Yanzigou Valley. 29°41’7.68"N,101°54'46.14"E
			YZG-03-3	CO1	Yanzigou Valley. 29°41’2.63"N,101°54'12.55"E
			YZG-03-2	CO1	Yanzigou Valley. 29°41’2.63"N,101°54'12.55"E
			HG-01-1	CO1	Heigou Valley, 29°50’12.30”N,101°59'47.68"E
			XG-LDP-2	CO1	Xiaogou Valley, 29°32’55.47”N,102° 2'8.40"E
			XG-LDP-6	CO1	Xiaogou Valley, 29°32’55.47”N,102° 2'8.40"E
			YZG-YLP-6	CO1	Yanzigou Valley. Yangliuping habitat. 29°41’2.85"N,101°53'32.24"E
			YZG-HZD-3	CO1	Yanzigou Valley. Haizidang habitat. 29°40’17.18”N, 101°53'48.25"E
			YZG-YLP-5	CO1	Yanzigou Valley. Yangliuping habitat. 29°41’2.85"N,101°53'32.24"E
			YZG-02-4	CO1	Yanzigou Valley. 29°41’7.68"N,101°54'46.14"E
			YZG-HZD-1	CO1	Yanzigou Valley. Haizidang habitat. 29°40’17.18”N, 101°53'48.25"E
		MK226958	YZG-YLP-4	CO1	Yanzigou Valley. Yangliuping habitat. 29°41’2.85"N,101°53'32.24"E
			MZG-01-1	CO1	Mozigou Valley, 29°39’42.04"N，101°59'57.80"E
			MZG-01-2	CO1	Mozigou Valley, 29°39’42.04"N，101°59'57.80"E
			XG-LDP-3	CO1	Xiaogou Valley, 29°32’55.47”N,102° 2'8.40"E
			XG-LDP-4	CO1	Xiaogou Valley, 29°32’55.47”N,102° 2'8.40"E
			YZG-HZD-5	CO1	Yanzigou Valley. Haizidang habitat. 29°40’17.18”N, 101°53'48.25"E
			YZG-HZD-10	CO1	Yanzigou Valley. Haizidang habitat. 29°40’17.18”N, 101°53'48.25"E
			YZG-HZD-15	CO1	Yanzigou Valley. Haizidang habitat. 29°40’17.18”N, 101°53'48.25"E
			YZG-HZD-4	CO1	Yanzigou Valley. Haizidang habitat. 29°40’17.18”N, 101°53'48.25"E
			YZG-HZD-13	CO1	Yanzigou Valley. Haizidang habitat. 29°40’17.18”N, 101°53'48.25"E
			YZG-HZD-9	CO1	Yanzigou Valley. Haizidang habitat. 29°40’17.18”N, 101°53'48.25"E
			YZG-HZD-11	CO1	Yanzigou Valley. Haizidang habitat. 29°40’17.18”N, 101°53'48.25"E
			XG-LDP-7	CO1	Xiaogou Valley, 29°32’55.47”N,102° 2'8.40"E
			XG-LDP-9	CO1	Xiaogou Valley, 29°32’55.47”N,102° 2'8.40"E
			YZG-HZD-8	CO1	Yanzigou Valley. Haizidang habitat. 29°40’17.18”N, 101°53'48.25"E
			YZG-HZD-14	CO1	Yanzigou Valley. Haizidang habitat. 29°40’17.18”N, 101°53'48.25"E
			YZG-YLP-8	CO1	Yanzigou Valley. Yangliuping habitat. 29°41’2.85"N,101°53'32.24"E
			YZG-HZD-12	CO1	Yanzigou Valley. Haizidang habitat. 29°40’17.18”N, 101°53'48.25"E
			XG-01-1	CO1	Xiaogou Valley, 29°32’55.47”N,102° 2'8.40"E
			YZG-YLP-9	CO1	Yanzigou Valley. Yangliuping habitat. 29°41’2.85"N,101°53'32.24"E
			YZG-04-3	CO1	Yanzigou Valley. Yangliuping habitat. 29°41’2.85"N,101°53'32.24"E
			YZG-02-5	CO1	Yanzigou Valley. 29°41’7.68"N,101°54'46.14"E
			YZG-02-3	CO1	Yanzigou Valley. 29°41’7.68"N,101°54'46.14"E
			XG-01-2	CO1	Xiaogou Valley, 29°32’55.47”N,102° 2'8.40"E
			XG-LDP-10	CO1	Xiaogou Valley, 29°32’55.47”N,102° 2'8.40"E
