# Supplementary material for: Thitarodes shambalaensis sp. nov. (Lepidoptera, Hepialidae): a new host of the caterpillar fungus Ophiocordyceps sinensis supported by genome-wide SNP data
Source: Zookeys. 2019 Nov 4;885:89–113. doi: 10.3897/zookeys.885.34638 (PMC6848235; doi:10.3897/zookeys.885.34638)
Supplement: Supplementary material 2 [file zookeys-885-089-s002.xlsx]

## Sheet: Sheet 1 - Supplementary Table 2
Supplementary Table 2. Samples sequenced shown in Fig. 9B.
Voucher number	label in figure	collected year	collected locality (valley name and coordinate)	number of reads	number of SNPs
GBG_01_1	Thitarodes sp.	2016	Gangbogeng Valley, low altitude habitat. 29°47’16.92”N, 102° 1'54.41"E	5166589	239130
GBG_01_2	Thitarodes sp.	2016	Gangbogeng Valley, low altitude habitat. 29°47’16.92”N, 102° 1'54.41"E	4443605	222577
GBG_01_3	Thitarodes sp.	2016	Gangbogeng Valley, low altitude habitat. 29°47’16.92”N, 102° 1'54.41"E	5050104	237284
GBG_01_4	Thitarodes sp.	2016	Gangbogeng Valley, low altitude habitat. 29°47’16.92”N, 102° 1'54.41"E	5872487	255844
GBG_01_5	Thitarodes sp.	2016	Gangbogeng Valley, low altitude habitat. 29°47’16.92”N, 102° 1'54.41"E	7911666	285384
GBG_01_6	Thitarodes sp.	2016	Gangbogeng Valley, low altitude habitat. 29°47’16.92”N, 102° 1'54.41"E	5520008	254512
GBG_01_7	Thitarodes sp.	2016	Gangbogeng Valley, low altitude habitat. 29°47’16.92”N, 102° 1'54.41"E	6802579	264459
GBG_01_8	Thitarodes sp.	2016	Gangbogeng Valley, low altitude habitat. 29°47’16.92”N, 102° 1'54.41"E	7283458	261491
GBG_02_1	Thitarodes shambalaensis	2016	Gangbogeng Valley, high altitude habitat. 29°47’18.44”N,102° 1'21.88"E	8051589	1182799
GBG_02_2	Thitarodes shambalaensis	2016	Gangbogeng Valley, high altitude habitat. 29°47’18.44”N,102° 1'21.88"E	8210462	1191979
GBG_2017_new_tent_01		2017		4126592	706207
GBG_2017_new_tent_02		2017		5730142	782022
GBG_2017_new_tent_03	Thitarodes sp.	2017	Gangbogeng Valley, vicinity of new collecting tent. 29°47’40.20”N, 102° 1’12.30"E	4945136	222038
GBG_2017_new_tent_04	Thitarodes shambalaensis	2017	Gangbogeng Valley, vicinity of new collecting tent. 29°47’40.20”N, 102° 1’12.30"E	5904370	1012442
GBG_2017_new_tent_05	Thitarodes sp.	2017	Gangbogeng Valley, vicinity of new collecting tent. 29°47’40.20”N, 102° 1’12.30"E	5110506	234385
GBG_2017_new_tent_06	Thitarodes shambalaensis	2017	Gangbogeng Valley, vicinity of new collecting tent. 29°47’40.20”N, 102° 1’12.30"E	6389887	257616
GBG_2017_new_tent_07	Thitarodes sp.	2017	Gangbogeng Valley, vicinity of new collecting tent. 29°47’40.20”N, 102° 1’12.30"E	1391407	74509
GBG_2017_top_01	Thitarodes shambalaensis	2017	Gangbogeng Valley, vicinity of new collecting tent. 29°47’40.20”N, 102° 1’12.30"E	2378912	366417
GBG_2017_top_01	Thitarodes shambalaensis	2017	Gangbogeng Valley, vicinity of new collecting tent. 29°47’40.20”N, 102° 1’12.30"E	1748995	278034
GBG_2017_top_02	Thitarodes sp.	2017	Gangbogeng Valley, vicinity of new collecting tent. 29°47’40.20”N, 102° 1’12.30"E	2766746	138951
GBG_2017_top_02	Thitarodes sp.	2017	Gangbogeng Valley, vicinity of new collecting tent. 29°47’40.20”N, 102° 1’12.30"E	2042289	124149
GBG_2017_top_03	Thitarodes shambalaensis	2017	Gangbogeng Valley, vicinity of new collecting tent. 29°47’40.20”N, 102° 1’12.30"E	2495420	130237
GBG_2017_top_03	Thitarodes shambalaensis	2017	Gangbogeng Valley, vicinity of new collecting tent. 29°47’40.20”N, 102° 1’12.30"E	1838219	113044
GBG_2017_top_04	Thitarodes sp.	2017	Gangbogeng Valley, vicinity of new collecting tent. 29°47’40.20”N, 102° 1’12.30"E	2988421	149571
GBG_2017_top_04	Thitarodes sp.	2017	Gangbogeng Valley, vicinity of new collecting tent. 29°47’40.20”N, 102° 1’12.30"E	2230280	134481
GBG_2017_top_05	Thitarodes sp.	2017	Gangbogeng Valley, vicinity of new collecting tent. 29°47’40.20”N, 102° 1’12.30"E	4333971	209686
HG_01_1	Thitarodes shambalaensis	2016	Heigou Valley, 29°50’12.30”N,101°59'47.68"E	4708545	862801
HG_2017_01	Thitarodes shambalaensis	2017	Heigou Valley, 29°50’12.30”N,101°59'47.68"E	2112015	385101
HG_2017_01		2017		2860428	476314
HG_2017_03	Thitarodes shambalaensis	2017	Heigou Valley, 29°50’12.30”N,101°59'47.68"E	2406562	440819
HG_2017_03		2017		3214524	532265
HG_2017_04	Thitarodes shambalaensis	2017	Heigou Valley, 29°50’12.30”N,101°59'47.68"E	7286314	960166
HG_2017_05	Degraded sample	2017	Heigou Valley, 29°50’12.30”N,101°59'47.68"E	1440647	14537
HG_2017_06		2017		5072981	652949
HLG_2017_CCB_01	Thitarodes shambalaensis	2017	Hailuogou Valley, Changcaoba habitat. 29°32’54.66”N, 101°57'46.03"E	1749020	259107
HLG_2017_CCB_05	Thitarodes shambalaensis	2017	Hailuogou Valley, Changcaoba habitat. 29°32’54.66”N, 101°57'46.03"E	2838126	432724
MZG_01_1		2016		9989820	1283886
MZG_01_2	Thitarodes shambalaensis	2016	Mozigou Valley, 29°39’42.04"N，101°59'57.80"E	4822289	836918
MZG_2017_01	Thitarodes shambalaensis	2017	Mozigou Valley, 29°39’42.04"N，101°59'57.80"E	7525240	890042
MZG_2017_02	Thitarodes shambalaensis	2017	Mozigou Valley, 29°39’42.04"N，101°59'57.80"E	6217215	735685
MZG_2017_03	Thitarodes shambalaensis	2017	Mozigou Valley, 29°39’42.04"N，101°59'57.80"E	7129332	829961
MZG_2017_04	Thitarodes shambalaensis	2017	Mozigou Valley, 29°39’42.04"N，101°59'57.80"E	7633465	902984
MZG_2017_05	Thitarodes shambalaensis	2017	Mozigou Valley, 29°39’42.04"N，101°59'57.80"E	7962792	912366
MZG_2017_06	Thitarodes shambalaensis	2017	Mozigou Valley, 29°39’42.04"N，101°59'57.80"E	3001689	431564
MZG_2017_06	Thitarodes shambalaensis	2017	Mozigou Valley, 29°39’42.04"N，101°59'57.80"E	2348935	360676
MZG_2017_07	Thitarodes shambalaensis	2017	Mozigou Valley, 29°39’42.04"N，101°59'57.80"E	2774802	415468
MZG_2017_07	Thitarodes shambalaensis	2017	Mozigou Valley, 29°39’42.04"N，101°59'57.80"E	2160413	344133
MZG_2017_08	Thitarodes shambalaensis	2017	Mozigou Valley, 29°39’42.04"N，101°59'57.80"E	2612963	402164
MZG_2017_08		2017		3378316	485339
MZG_2017_09	Thitarodes shambalaensis	2017	Mozigou Valley, 29°39’42.04"N，101°59'57.80"E	2577746	453879
MZG_2017_09		2017		3327199	525704
MZG_2017_10	Thitarodes shambalaensis	2017	Mozigou Valley, 29°39’42.04"N，101°59'57.80"E	2837990	463697
MZG_2017_10		2017		3635038	541136
MZG_2017_11	Thitarodes shambalaensis	2017	Mozigou Valley, 29°39’42.04"N，101°59'57.80"E	3094048	473502
MZG_2017_11	Thitarodes shambalaensis	2017	Mozigou Valley, 29°39’42.04"N，101°59'57.80"E	2404840	403955
MZG_2017_12	Thitarodes shambalaensis	2017	Mozigou Valley, 29°39’42.04"N，101°59'57.80"E	3077841	466323
MZG_2017_12	Thitarodes shambalaensis	2017	Mozigou Valley, 29°39’42.04"N，101°59'57.80"E	2395822	403567
MZG_2017_13	Thitarodes shambalaensis	2017	Mozigou Valley, 29°39’42.04"N，101°59'57.80"E	2755877	433992
MZG_2017_14	Thitarodes shambalaensis	2017	Mozigou Valley, 29°39’42.04"N，101°59'57.80"E	2697101	427788
MZG_2017_15	Thitarodes shambalaensis	2017	Mozigou Valley, 29°39’42.04"N，101°59'57.80"E	2866785	453879
MZG_2017_15	Thitarodes shambalaensis	2017	Mozigou Valley, 29°39’42.04"N，101°59'57.80"E	2207795	385388
NMGG_2017_05	Thitarodes shambalaensis	2017	Nanmengguangou Valley, 29°46’14.42”N, 101°57’2.96"E	7707542	960987
NMGG_2017_06	Thitarodes shambalaensis	2017	Nanmengguangou Valley, 29°46’14.42”N, 101°57’2.96"E	7219930	869813
NMGG_2017_07	Thitarodes shambalaensis	2017	Nanmengguangou Valley, 29°46’14.42”N, 101°57’2.96"E	2891479	449994
NMGG_2017_07	Thitarodes shambalaensis	2017	Nanmengguangou Valley, 29°46’14.42”N, 101°57’2.96"E	6891453	1117449
NMGG_2017_08	Thitarodes shambalaensis	2017	Nanmengguangou Valley, 29°46’14.42”N, 101°57’2.96"E	1531900	219734
NMGG_2017_08	Thitarodes shambalaensis	2017	Nanmengguangou Valley, 29°46’14.42”N, 101°57’2.96"E	4359328	835186
NMGG_2017_10	Thitarodes shambalaensis	2017	Nanmengguangou Valley, 29°46’14.42”N, 101°57’2.96"E	2383351	374611
NMGG_2017_10	Thitarodes shambalaensis	2017	Nanmengguangou Valley, 29°46’14.42”N, 101°57’2.96"E	5900989	1075102
NMGG_2017_11	Thitarodes shambalaensis	2017	Nanmengguangou Valley, 29°46’14.42”N, 101°57’2.96"E	2272977	338331
NMGG_2017_11	Thitarodes shambalaensis	2017	Nanmengguangou Valley, 29°46’14.42”N, 101°57’2.96"E	6741813	1192374
NMGG_2017_12	Thitarodes shambalaensis	2017	Nanmengguangou Valley, 29°46’14.42”N, 101°57’2.96"E	2248690	320325
NMGG_2017_12	Thitarodes shambalaensis	2017	Nanmengguangou Valley, 29°46’14.42”N, 101°57’2.96"E	6788930	1091642
NMGG_2017_13	Thitarodes shambalaensis	2017	Nanmengguangou Valley, 29°46’14.42”N, 101°57’2.96"E	1537967	195951
NMGG_2017_13	Thitarodes shambalaensis	2017	Nanmengguangou Valley, 29°46’14.42”N, 101°57’2.96"E	4686464	831856
NMGG_2017_14	Thitarodes shambalaensis	2017	Nanmengguangou Valley, 29°46’14.42”N, 101°57’2.96"E	2645791	447657
NMGG_2017_14		2017		3417492	524676
NMGG_2017_15	Thitarodes shambalaensis	2017	Nanmengguangou Valley, 29°46’14.42”N, 101°57’2.96"E	2941216	460593
NMGG_2017_15	Thitarodes shambalaensis	2017	Nanmengguangou Valley, 29°46’14.42”N, 101°57’2.96"E	2275051	387970
NMGG_2017_16	Thitarodes shambalaensis	2017	Nanmengguangou Valley, 29°46’14.42”N, 101°57’2.96"E	2970424	432215
NMGG_2017_16	Thitarodes shambalaensis	2017	Nanmengguangou Valley, 29°46’14.42”N, 101°57’2.96"E	2293916	365337
NMGG_2017_17	Thitarodes shambalaensis	2017	Nanmengguangou Valley, 29°46’14.42”N, 101°57’2.96"E	2584208	340345
NMGG_2017_17	Thitarodes shambalaensis	2017	Nanmengguangou Valley, 29°46’14.42”N, 101°57’2.96"E	1975253	274610
NMGG_2017_18	Thitarodes shambalaensis	2017	Nanmengguangou Valley, 29°46’14.42”N, 101°57’2.96"E	3622722	504987
NMGG_2017_18	Thitarodes shambalaensis	2017	Nanmengguangou Valley, 29°46’14.42”N, 101°57’2.96"E	2817152	446868
NMGG_2017_20		2017		3531741	566720
NMGG_2017_20		2017		2801620	503971
NMGG_2017_21		2017		3461961	545460
NMGG_2017_21		2017		2684285	471322
XG_01_1		2016		4759115	780713
XG_01_2		2016		5479354	860397
XG_2017_LDP_01		2017		4912832	630450
XG_2017_LDP_02	Thitarodes shambalaensis	2017	Xiaogou Valley, 29°32’55.47”N,102° 2'8.40"E	5767334	734159
XG_2017_LDP_03	Thitarodes shambalaensis	2017	Xiaogou Valley, 29°32’55.47”N,102° 2'8.40"E	7552918	984306
XG_2017_LDP_04	Thitarodes shambalaensis	2017	Xiaogou Valley, 29°32’55.47”N,102° 2'8.40"E	8024541	1070186
XG_2017_LDP_05	Degraded sample	2017	Xiaogou Valley, 29°32’55.47”N,102° 2'8.40"E	7121483	940395
XG_2017_LDP_06	Thitarodes shambalaensis	2017	Xiaogou Valley, 29°32’55.47”N,102° 2'8.40"E	5242546	847348
XG_2017_LDP_06	Thitarodes shambalaensis	2017	Xiaogou Valley, 29°32’55.47”N,102° 2'8.40"E	3839145	748282
XG_2017_LDP_07	Thitarodes shambalaensis	2017	Xiaogou Valley, 29°32’55.47”N,102° 2'8.40"E	2326579	411216
XG_2017_LDP_08	Thitarodes shambalaensis	2017	Xiaogou Valley, 29°32’55.47”N,102° 2'8.40"E	2369041	443285
XG_2017_LDP_09	Thitarodes shambalaensis	2017	Xiaogou Valley, 29°32’55.47”N,102° 2'8.40"E	2227658	419895
XG_2017_LDP_10		2017		2036769	378395
XG_2017_LDP_11	Degraded sample	2017	Xiaogou Valley, 29°32’55.47”N,102° 2'8.40"E	546201	61647
XG_2017_LDP_11	Thitarodes shambalaensis	2017	Xiaogou Valley, 29°32’55.47”N,102° 2'8.40"E	3038907	514352
XG_2017_LDP_12		2017		3742890	648461
XG_2017_LDP_12		2017		2757748	545773
XG_2017_LDP_13	Thitarodes shambalaensis	2017	Xiaogou Valley, 29°32’55.47”N,102° 2'8.40"E	2917002	464198
XG_2017_LDP_13	Thitarodes shambalaensis	2017	Xiaogou Valley, 29°32’55.47”N,102° 2'8.40"E	2142390	370029
XG_2017_LDP_14	Thitarodes shambalaensis	2017	Xiaogou Valley, 29°32’55.47”N,102° 2'8.40"E	3449182	561400
XG_2017_LDP_14	Thitarodes shambalaensis	2017	Xiaogou Valley, 29°32’55.47”N,102° 2'8.40"E	2543161	461775
XG_2017_LDP_15	Thitarodes shambalaensis	2017	Xiaogou Valley, 29°32’55.47”N,102° 2'8.40"E	2669892	418802
XG_2017_LDP_15	Thitarodes shambalaensis	2017	Xiaogou Valley, 29°32’55.47”N,102° 2'8.40"E	1955401	324058
XG_LDP_1	Thitarodes shambalaensis	2016	Xiaogou Valley, 29°32’55.47”N,102° 2'8.40"E	21741896	340922
XG_LDP_10	Thitarodes shambalaensis	2016	Xiaogou Valley, 29°32’55.47”N,102° 2'8.40"E	5672355	884942
XG_LDP_2		2016		6281346	1009144
XG_LDP_3		2016		7776840	1155594
XG_LDP_4		2016		6048997	959897
XG_LDP_5	Thitarodes shambalaensis	2016	Xiaogou Valley, 29°32’55.47”N,102° 2'8.40"E	5062834	11679
XG_LDP_6		2016		8788428	1176328
XG_LDP_7		2016		8174077	1074146
XG_LDP_9		2016		5300715	840542
YJG_02_1	Thitarodes gonggaensis	2016	Yajiageng. 29°53’53.12”N, 102° 0'37.87"E	6788631	201085
YJG_02_2	Thitarodes gonggaensis	2016	Yajiageng. 29°53’53.12”N, 102° 0'37.87"E	11626641	259194
YJG_02_3	Thitarodes gonggaensis	2016	Yajiageng. 29°53’53.12”N, 102° 0'37.87"E	5965804	168636
YJG_02_4	Thitarodes gonggaensis	2016	Yajiageng. 29°53’53.12”N, 102° 0'37.87"E	6860291	192488
YJG_02_5	Thitarodes gonggaensis	2016	Yajiageng. 29°53’53.12”N, 102° 0'37.87"E	11635820	230525
YJG_02_6	Thitarodes gonggaensis	2016	Yajiageng. 29°53’53.12”N, 102° 0'37.87"E	13740271	250816
YZG_02_3		2016		11910673	333827
YZG_02_4	Thitarodes shambalaensis	2016	Yanzigou Valley. 29°41’7.68"N,101°54'46.14"E	5417232	949726
YZG_02_5	Thitarodes shambalaensis	2016	Yanzigou Valley. 29°41’7.68"N,101°54'46.14"E	5826377	1039063
YZG_02_6	Degraded sample	2016	Yanzigou Valley. 29°41’7.68"N,101°54'46.14"E	9338806	24075
YZG_02_7	Degraded sample	2016	Yanzigou Valley. 29°41’7.68"N,101°54'46.14"E	4709050	27721
YZG_02_8	Degraded sample	2016	Yanzigou Valley. 29°41’7.68"N,101°54'46.14"E	4820450	2311
YZG_03_2	Thitarodes shambalaensis	2016	Yanzigou Valley. 29°41’2.63"N,101°54'12.55"E	7297455	1107710
YZG_03_3	Thitarodes shambalaensis	2016	Yanzigou Valley. 29°41’2.63"N,101°54'12.55"E	6855866	1052467
YZG_04_3	Thitarodes shambalaensis	2016	Yanzigou Valley. Yangliuping habitat. 29°41’2.85"N,101°53'32.24"E	6068856	941435
YZG_2017_HZD_01	Thitarodes shambalaensis	2017	Yanzigou Valley. Haizidang habitat. 29°40’17.18”N, 101°53'48.25"E	5825471	829148
YZG_2017_HZD_02	Thitarodes shambalaensis	2017	Yanzigou Valley. Haizidang habitat. 29°40’17.18”N, 101°53'48.25"E	5126478	732471
YZG_2017_HZD_03	Thitarodes shambalaensis	2017	Yanzigou Valley. Haizidang habitat. 29°40’17.18”N, 101°53'48.25"E	5931035	830964
YZG_2017_HZD_04	Thitarodes shambalaensis	2017	Yanzigou Valley. Haizidang habitat. 29°40’17.18”N, 101°53'48.25"E	5571608	737345
YZG_2017_HZD_05	Thitarodes shambalaensis	2017	Yanzigou Valley. Haizidang habitat. 29°40’17.18”N, 101°53'48.25"E	5230134	703940
YZG_HZD_1	Thitarodes shambalaensis	2016	Yanzigou Valley. Haizidang habitat. 29°40’17.18”N, 101°53'48.25"E	7767461	1159094
YZG_HZD_10	Thitarodes shambalaensis	2016	Yanzigou Valley. Haizidang habitat. 29°40’17.18”N, 101°53'48.25"E	5143949	964043
YZG_HZD_11	Thitarodes shambalaensis	2016	Yanzigou Valley. Haizidang habitat. 29°40’17.18”N, 101°53'48.25"E	5328444	982343
YZG_HZD_12	Thitarodes shambalaensis	2016	Yanzigou Valley. Haizidang habitat. 29°40’17.18”N, 101°53'48.25"E	9126799	1310636
YZG_HZD_13	Thitarodes shambalaensis	2016	Yanzigou Valley. Haizidang habitat. 29°40’17.18”N, 101°53'48.25"E	8637849	1075685
YZG_HZD_14	Thitarodes shambalaensis	2016	Yanzigou Valley. Haizidang habitat. 29°40’17.18”N, 101°53'48.25"E	8035305	1194151
YZG_HZD_15	Thitarodes shambalaensis	2016	Yanzigou Valley. Haizidang habitat. 29°40’17.18”N, 101°53'48.25"E	5850011	700266
YZG_HZD_16	Thitarodes shambalaensis	2016	Yanzigou Valley. Haizidang habitat. 29°40’17.18”N, 101°53'48.25"E	4677103	692438
YZG_HZD_3	Thitarodes shambalaensis	2016	Yanzigou Valley. Haizidang habitat. 29°40’17.18”N, 101°53'48.25"E	5360577	978821
YZG_HZD_4	Thitarodes shambalaensis	2016	Yanzigou Valley. Haizidang habitat. 29°40’17.18”N, 101°53'48.25"E	6173239	1078504
YZG_HZD_5	Thitarodes shambalaensis	2016	Yanzigou Valley. Haizidang habitat. 29°40’17.18”N, 101°53'48.25"E	4717657	814709
YZG_HZD_6	Thitarodes shambalaensis	2016	Yanzigou Valley. Haizidang habitat. 29°40’17.18”N, 101°53'48.25"E	5099014	932064
YZG_HZD_8	Thitarodes shambalaensis	2016	Yanzigou Valley. Haizidang habitat. 29°40’17.18”N, 101°53'48.25"E	5131584	974075
YZG_HZD_9	Thitarodes shambalaensis	2016	Yanzigou Valley. Haizidang habitat. 29°40’17.18”N, 101°53'48.25"E	6861999	1196581
YZG_YLP_3	Thitarodes shambalaensis	2016	Yanzigou Valley. Yangliuping habitat. 29°41’2.85"N,101°53'32.24"E	5991232	1030220
YZG_YLP_4	Thitarodes shambalaensis	2016	Yanzigou Valley. Yangliuping habitat. 29°41’2.85"N,101°53'32.24"E	8347676	1219351
YZG_YLP_5	Thitarodes shambalaensis	2016	Yanzigou Valley. Yangliuping habitat. 29°41’2.85"N,101°53'32.24"E	5353331	888460
YZG_YLP_6	Thitarodes shambalaensis	2016	Yanzigou Valley. Yangliuping habitat. 29°41’2.85"N,101°53'32.24"E	6032973	1046639
YZG_YLP_8	Thitarodes shambalaensis	2016	Yanzigou Valley. Yangliuping habitat. 29°41’2.85"N,101°53'32.24"E	7069567	1186923
YZG_YLP_9	Thitarodes shambalaensis	2016	Yanzigou Valley. Yangliuping habitat. 29°41’2.85"N,101°53'32.24"E	9283311	1242948
