# Supplementary material for: Thitarodes shambalaensis sp. nov. (Lepidoptera, Hepialidae): a new host of the caterpillar fungus Ophiocordyceps sinensis supported by genome-wide SNP data
Source: Zookeys. 2019 Nov 4;885:89–113. doi: 10.3897/zookeys.885.34638 (PMC6848235; doi:10.3897/zookeys.885.34638)
Supplement: Supplementary material 3 [file zookeys-885-089-s003.xlsx]

## Sheet: Sheet 1 - Supplementary Table 3
Supplementary Table 3. Sequences used in Fig. 10
Name in tree	Published name	Genbank number	Fragment sequenced	source
Thitarodes kangdingroides	Hepialus kangdingroides	AF124301	CytB	used in Zou et al. 2017
Thitarodes litangensis	Hepialus litangensis	AF124302	CytB	used in Zou et al. 2017
Thitarodes armoricanus	Hepialus armoricanus	AF124303	CytB	used in Zou et al. 2017
Thitarodes baqingensis	Hepialus baqingensis	AF124304	CytB	used in Zou et al. 2017
Thitarodes jinshaensis	Hepialus jinshaensis	AF124307	CytB	used in Zou et al. 2017
Thitarodes pratensis	Hepialus pratensis	AF124308	CytB	used in Zou et al. 2017
Thitarodes callinivalis	Hepialus callinivalis	AF124309	CytB	used in Zou et al. 2017
Thitarodes albipictus	Hepialus albipictus	AF124310	CytB	used in Zou et al. 2017
Thitarodes jianchuanensis	Hepialus jianchuanensis	AF124311	CytB	used in Zou et al. 2017
Thitarodes luquensis	Hepialus luquensis	AF124312	CytB	used in Zou et al. 2017
Thitarodes damxungensis	Hepialus damxungensis	AF124313	CytB	used in Zou et al. 2017
Thitarodes baimaensis	Hepialus baimaensis	AF124314	CytB	used in Zou et al. 2017
Thitarodes renzhiensis	Hepialus renzhiensis	AF124315	CytB	used in Zou et al. 2017
Thitarodes yulongensis	Hepialus yulongensis	AF124316	CytB	used in Zou et al. 2017
Thitarodes xunhuaensis	Hepialus xunhuaensis	AF124317	CytB	used in Zou et al. 2017
Thitarodes jialangensis	Hepialus jialangensis	AF124318	CytB	used in Zou et al. 2017
Thitarodes oblifurcus	Hepialus oblifurcus	AF124319	CytB	used in Zou et al. 2017
Thitarodes ferrugineus	Hepialus ferrugineus	AF124320	CytB	used in Zou et al. 2017
Thitarodes cingulatus	Hepialus cingulatus	AF124321	CytB	used in Zou et al. 2017
Thitarodes yushuensis	Hepialus yushuensis	AF124322	CytB	used in Zou et al. 2017
Thitarodes menyuanicus	Hepialus menyuanicus	AF124323	CytB	used in Zou et al. 2017
Thitarodes yunnanensis	Hepialus yunnanensis	AF124324	CytB	used in Zou et al. 2017
Thitarodes anomopterus	Hepialus anomopterus	AF124325	CytB	used in Zou et al. 2017
Thitarodes meiliensis	Hepialus meiliensis	AF124326	CytB	used in Zou et al. 2017
Thitarodes zaliensis	Hepialus zaliensis	AF124327	CytB	used in Zou et al. 2017
Thitarodes dongyuensis	Hepialus dongyuensis	AF124328	CytB	used in Zou et al. 2017
Thitarodes xiaojinensis	Hepialus xiaojinensis	KT834973	Mitogenome	used in Zou et al. 2017
Thitarodes gonggaensis	Thitarodes gonggaensis	KP718817	Mitogenome	PMID: 25970516
Thitarodes pui	Thitarodes pui	KF908880	Mitogenome	PMID:24438300
Thitarodes renzhiensis	Thitarodes renzhiensis	HM744694	Mitogenome	PMID:22726496
Thitarodes yunnanensis	Ahamus yunnanensis	HM744695	Mitogenome	PMID:22726496
Thitarodes sejilaensis	Thitarodes sejilaensis	KU053201.1	Mitogenome	PMID:27919705
Thitarodes armoricanus (2015)	Thitarodes armoricanus	KM454876	CytB	Tao et al. 2015
Thitarodes jiachaensis	Thitarodes jiachaensis		CO1	Guren Zhang per comm
Thitarodes jianchuanensis	Thitarodes jianchuanensis		CO1	Guren Zhang per comm
Thitarodes namensis	Thitarodes namensis		CO1	Guren Zhang per comm
Thitarodes shambalaensis	Thitarodes shambalaensis	MK226958	CO1	this study
Thitarodes sp. (GBG)	Thitarodes sp. (GBG)	MK226960	CO1	this study
Thitarodes gonggaensis	Thitarodes gonggaensis	MK226959	CO1	this study
Phassus sp. (outgroup)	Phassus sp. (outgroup)	HQ972133	CO1
Oxycanus aedesim(outgroup)	Oxycanus aedesim(outgroup)	JF840486	CO1
Napialus hunanensis (outgroup)	Napialus hunanensis (outgroup)	NC_024424	Mitogenome
trimmed from tree		KC994913	CO1 Multiple locus haplotypes (MLH)	Quan et al. 2014a
		KC994914
		KC994915
		KC994916
		KC994917
		KC994918
		KC994919
		KC994920
		KC994921
		KC994922
		KC994923
		KC994924
		KC994925
		KC994926
		KC994927
		KC994928
		KC994929
		KC994930
		KC994931
		KC994932
		KC994933
		KC994934
		KC994935
		KC994936
		KC994937
		KC994938
		KC994939
		KC994940
		KC994941
		KC994942
		KC994943
		KC994944
		KC994945
		KC994946
		KC994947
		KC994948
		KC994949
		KC994950
		KC994951
		KC994952
		KC994953
		KC994954
		KC994955
		KC994956
		KC994957
		KC994958
		KC994959
		KC994960
		KC994961
		KC994962
		KC994963
		KC994964
		KC994965
		KC994966
		KC994967
		KC994968
		KC994969
		KC994970
		KC994971
		KC994972
		KC994973
		KC994974
		KC994975
		KC994976
		KC994977
		KC994978
		KC994979
		KC994980
		KC994981
		KC994982
		KC994983
		KC994984
		KC994985
		KC994986
		KC994987
		KC994988
		KC994989
		KC994990
		KC994991
		KC994992
		KC994993
		KC994994
		KC994995
		KC994996
		KC994997
		KC994998
		KC994999
		KC995000
		KC995001
		KC995002
		KC995003
unlabeled		KF696583,KF697221,KF696616,	COI + COII + CytB	Quan et al. 2014b Three sequences concatenated and aligned in this study
unlabeled		KF696593,KF697231,KF696626,	COI + COII + CytB
unlabeled		KF696572,KF697210,KF696605,	COI + COII + CytB
unlabeled		KF696577,KF697215,KF696610,	COI + COII + CytB
unlabeled		KF696591,KF697229,KF696624,	COI + COII + CytB
unlabeled		KF696580,KF697218,KF696613,	COI + COII + CytB
unlabeled		KF696578,KF697216,KF696611,	COI + COII + CytB
unlabeled		KF696579,KF697217,KF696612,	COI + COII + CytB
unlabeled		KF696566,KF697204,KF696599,	COI + COII + CytB
unlabeled		KF696570,KF697208,KF696603,	COI + COII + CytB
unlabeled		KF696563,KF697201,KF696596,	COI + COII + CytB
unlabeled		KF696568,KF697206,KF696601,	COI + COII + CytB
unlabeled		KF696562,KF697200,KF696595,	COI + COII + CytB
unlabeled		KF696564,KF697202,KF696597,	COI + COII + CytB
unlabeled		KF696561,KF697199,KF696594,	COI + COII + CytB
unlabeled		KF696567,KF697205,KF696600,	COI + COII + CytB
unlabeled		KF696565,KF697203,KF696598,	COI + COII + CytB
unlabeled		KF696571,KF697209,KF696604,	COI + COII + CytB
unlabeled		KF696585,KF697223,KF696618,	COI + COII + CytB
unlabeled		KF696584,KF697222,KF696617,	COI + COII + CytB
unlabeled		KF696573,KF697211,KF696606,	COI + COII + CytB
unlabeled		KF696587,KF697225,KF696620,	COI + COII + CytB
unlabeled		KF696574,KF697212,KF696607,	COI + COII + CytB
unlabeled		KF696576,KF697214,KF696609,	COI + COII + CytB
unlabeled		KF696575,KF697213,KF696608,	COI + COII + CytB
unlabeled		KF696586,KF697224,KF696619,	COI + COII + CytB
unlabeled		KF696581,KF697219,KF696614,	COI + COII + CytB
unlabeled		KF696590,KF697228,KF696623,	COI + COII + CytB
unlabeled		KF696589,KF697227,KF696622,	COI + COII + CytB
unlabeled		KF696588,KF697226,KF696621,	COI + COII + CytB
unlabeled		KF696592,KF697230,KF696625,	COI + COII + CytB
unlabeled		KF696569,KF697207,KF696602,	COI + COII + CytB
unlabeled		KF696582,KF697220,KF696615,	COI + COII + CytB
unlabeled	GS10-1	JQ325847,JQ325968,JQ326089	COI+CytB+wg	Zhang et al 2014
unlabeled	GS10-10	JQ325848,JQ325969,JQ326090	COI+CytB+wg
unlabeled	GS09-229	JQ325842,JQ325963,JQ326084	COI+CytB+wg
unlabeled	GS09-255	JQ325843,JQ325964,JQ326085	COI+CytB+wg
unlabeled	GS09-281	JQ325844,JQ325965,JQ326086	COI+CytB+wg
unlabeled	GS09-311	JQ325845,JQ325966,JQ326087	COI+CytB+wg
unlabeled	GS09-337	JQ325846,JQ325967,JQ326088	COI+CytB+wg
unlabeled	GS09-111	JQ325836,JQ325957,JQ326078	COI+CytB+wg
unlabeled	GS09-121	JQ325837,JQ325958,JQ326079	COI+CytB+wg
unlabeled	GS09-131	JQ325838,JQ325959,JQ326080	COI+CytB+wg
unlabeled	GS09-143	JQ325839,JQ325960,JQ326081	COI+CytB+wg
unlabeled	GS09-201	JQ325840,JQ325961,JQ326082	COI+CytB+wg
unlabeled	GS09-225	JQ325841,JQ325962,JQ326083	COI+CytB+wg
unlabeled	QH09-187	JQ325865,JQ325986,JQ326107	COI+CytB+wg
unlabeled	QH09-173	JQ325864,JQ325985,JQ326106	COI+CytB+wg
unlabeled	QH09-210	JQ325867,JQ325988,JQ326109	COI+CytB+wg
unlabeled	QH09-164	JQ325863,JQ325984,JQ326105	COI+CytB+wg
unlabeled	QH09-11	JQ325851,JQ325972,JQ326093	COI+CytB+wg
unlabeled	QH10-1	JQ325868,JQ325989,JQ326110	COI+CytB+wg
unlabeled	QH09-151	JQ325862,JQ325983,JQ326104	COI+CytB+wg
unlabeled	QH09-201	JQ325866,JQ325987,JQ326108	COI+CytB+wg
unlabeled	QH09-37	JQ325854,JQ325975,JQ326096	COI+CytB+wg
unlabeled	QH09-93	JQ325859,JQ325980,JQ326101	COI+CytB+wg
unlabeled	QH09-131	JQ325861,JQ325982,JQ326103	COI+CytB+wg
unlabeled	QH09-122	JQ325860,JQ325981,JQ326102	COI+CytB+wg
unlabeled	QH09-46	JQ325855,JQ325976,JQ326097	COI+CytB+wg
unlabeled	QH09-56	JQ325856,JQ325977,JQ326098	COI+CytB+wg
unlabeled	QH10-7	JQ325870,JQ325991,JQ326112	COI+CytB+wg
unlabeled	QH09-78	JQ325858,JQ325979,JQ326100	COI+CytB+wg
unlabeled	QH09-66	JQ325857,JQ325978,JQ326099	COI+CytB+wg
unlabeled	QH07-197	JQ325850,JQ325971,JQ326092	COI+CytB+wg
unlabeled	QH07-188	JQ325849,JQ325970,JQ326091	COI+CytB+wg
unlabeled	QH09-20L	JQ325852,JQ325973,JQ326094	COI+CytB+wg
unlabeled	QH09-33L	JQ325853,JQ325974,JQ326095	COI+CytB+wg
unlabeled	QH10-4	JQ325869,JQ325990,JQ326111	COI+CytB+wg
unlabeled	SC09-1	JQ325871,JQ325992,JQ326113	COI+CytB+wg
unlabeled	SC10-4	JQ325890,JQ326011,JQ326132	COI+CytB+wg
unlabeled	SC10-18	JQ325891,JQ326012,JQ326133	COI+CytB+wg
unlabeled	SC10-21	JQ325892,JQ326013,JQ326134	COI+CytB+wg
unlabeled	SC09-21	JQ325872,JQ325993,JQ326114	COI+CytB+wg
unlabeled	SC09-36	JQ325873,JQ325994,JQ326115	COI+CytB+wg
unlabeled	SC09-190	JQ325888,JQ326009,JQ326130	COI+CytB+wg
unlabeled	SC09-128	JQ325883,JQ326004,JQ326125	COI+CytB+wg
unlabeled	SC09-107	JQ325881,JQ326002,JQ326123	COI+CytB+wg
unlabeled	SC09-147	JQ325884,JQ326005,JQ326126	COI+CytB+wg
unlabeled	SC09-117	JQ325882,JQ326003,JQ326124	COI+CytB+wg
unlabeled	SC09-157	JQ325885,JQ326006,JQ326127	COI+CytB+wg
unlabeled	SC09-97	JQ325880,JQ326001,JQ326122	COI+CytB+wg
unlabeled	SC09-167	JQ325886,JQ326007,JQ326128	COI+CytB+wg
unlabeled	SC09-180	JQ325887,JQ326008,JQ326129	COI+CytB+wg
unlabeled	SC09-77	JQ325878,JQ325999,JQ326120	COI+CytB+wg
unlabeled	SC09-87	JQ325879,JQ326000,JQ326121	COI+CytB+wg
unlabeled	SC09-57	JQ325876,JQ325997,JQ326118	COI+CytB+wg
unlabeled	SC09-65	JQ325877,JQ325998,JQ326119	COI+CytB+wg
unlabeled	SC09-47	JQ325875,JQ325996,JQ326117	COI+CytB+wg
unlabeled	SC09-200	JQ325889,JQ326010,JQ326131	COI+CytB+wg
unlabeled	SC09-37	JQ325874,JQ325995,JQ326116	COI+CytB+wg
unlabeled	XZ10-15	JQ325936,JQ326057,JQ326178	COI+CytB+wg
unlabeled	XZ10-17	JQ325937,JQ326058,JQ326179	COI+CytB+wg
unlabeled	XZ07-133	JQ325905,JQ326026,JQ326147	COI+CytB+wg
unlabeled	XZ07-154	JQ325906,JQ326027,JQ326148	COI+CytB+wg
unlabeled	XZ07-166	JQ325907,JQ326028,JQ326149	COI+CytB+wg
unlabeled	XZ07-176	JQ325908,JQ326029,JQ326150	COI+CytB+wg
unlabeled	XZ07-180	JQ325909,JQ326030,JQ326151	COI+CytB+wg
unlabeled	XZ08-38	JQ325917,JQ326038,JQ326159	COI+CytB+wg
unlabeled	XZ08-24	JQ325914,JQ326035,JQ326156	COI+CytB+wg
unlabeled	XZ08-26	JQ325915,JQ326036,JQ326157	COI+CytB+wg
unlabeled	XZ08-33	JQ325916,JQ326037,JQ326158	COI+CytB+wg
unlabeled	XZ08-56	JQ325918,JQ326039,JQ326160	COI+CytB+wg
unlabeled	XZ08-59	JQ325919,JQ326040,JQ326161	COI+CytB+wg
unlabeled	XZ08-10	JQ325913,JQ326034,JQ326155	COI+CytB+wg
unlabeled	XZ08-A1	JQ325920,JQ326041,JQ326162	COI+CytB+wg
unlabeled	XZ10-7	JQ325935,JQ326056,JQ326177	COI+CytB+wg
unlabeled	XZ08-B1	JQ325921,JQ326042,JQ326163	COI+CytB+wg
unlabeled	XZ08-4	JQ325912,JQ326033,JQ326154	COI+CytB+wg
unlabeled	XZ09-118	JQ325934,JQ326055,JQ326176	COI+CytB+wg
unlabeled	XZ09-46	JQ325925,JQ326046,JQ326167	COI+CytB+wg
unlabeled	XZ05-3	JQ325894,JQ326015,JQ326136	COI+CytB+wg
unlabeled	XZ09-48	JQ325926,JQ326047,JQ326168	COI+CytB+wg
unlabeled	XZ09-59	JQ325927,JQ326048,JQ326169	COI+CytB+wg
unlabeled	XZ09-71	JQ325928,JQ326049,JQ326170	COI+CytB+wg
unlabeled	XZ05-7	JQ325896,JQ326017,JQ326138	COI+CytB+wg
unlabeled	XZ05-8	JQ325897,JQ326018,JQ326139	COI+CytB+wg
unlabeled	XZ05-12	JQ325898,JQ326019,JQ326140	COI+CytB+wg
unlabeled	XZ06-124	JQ325899,JQ326020,JQ326141	COI+CytB+wg
unlabeled	XZ09-80	JQ325929,JQ326050,JQ326171	COI+CytB+wg
unlabeled	XZ05-2	JQ325893,JQ326014,JQ326135	COI+CytB+wg
unlabeled	XZ05-6	JQ325895,JQ326016,JQ326137	COI+CytB+wg
unlabeled	XZ06-152	JQ325900,JQ326021,JQ326142	COI+CytB+wg
unlabeled	XZ09-95	JQ325930,JQ326051,JQ326172	COI+CytB+wg
unlabeled	XZ09-100	JQ325931,JQ326052,JQ326173	COI+CytB+wg
unlabeled	XZ07-11	JQ325902,JQ326023,JQ326144	COI+CytB+wg
unlabeled	XZ07-46	JQ325903,JQ326024,JQ326145	COI+CytB+wg
unlabeled	XZ07-H1	JQ325910,JQ326031,JQ326152	COI+CytB+wg
unlabeled	XZ07-H2	JQ325911,JQ326032,JQ326153	COI+CytB+wg
unlabeled	XZ06-260	JQ325901,JQ326022,JQ326143	COI+CytB+wg
unlabeled	XZ07-108	JQ325904,JQ326025,JQ326146	COI+CytB+wg
unlabeled	XZ09-106	JQ325932,JQ326053,JQ326174	COI+CytB+wg
unlabeled	XZ09-113	JQ325933,JQ326054,JQ326175	COI+CytB+wg
unlabeled	XZ09-4	JQ325922,JQ326043,JQ326164	COI+CytB+wg
unlabeled	XZ09-32	JQ325924,JQ326045,JQ326166	COI+CytB+wg
unlabeled	XZ10-23	JQ325938,JQ326059,JQ326180	COI+CytB+wg
unlabeled	XZ09-15	JQ325923,JQ326044,JQ326165	COI+CytB+wg
